# Supplementary material for: Transcriptional analysis reveals specific niche factors and response to environmental stresses of enterohemorrhagic Escherichia coli O157:H7 in bovine digestive contents
Source: BMC Microbiol. 2021 Oct 19;21:284. doi: 10.1186/s12866-021-02343-7 (PMC8524897; doi:10.1186/s12866-021-02343-7)
Supplement: Supplementary file 1 — Additional file 1: Additional Tables (xlsx). Table S1: E. coli O157:H7 strain EDL933 up-regulated stress-responsive genes (RNA-seq data), Table S2: Down-regulated stress responsive genes, Table S3: Up and down-regulated genes associated with iron uptake or utilization, Table S4: Up-regulated genes associated with chemotaxis and flagella synthesis/motility, Table S5: Expression of LEE-encoding genes, Table S6: Expression of genes encoding proteins involved in distant adhesion of the bacteria, Table S7: p-values of one way ANOVA followed by Tuckey test for comparing transcription of TA systems in the three digestive contents, Table S8: Quantification of expression (Log2FC) of selected genes in EDL933 incubated in rumen, small intestine and rectum contents relative to M9-Glc by RT-qPCR and comparison with RNA-seq data, Table S9: Composition of the concentrate fed to the bulls, TableS10: EDL933 cell counts in the incubation media, Table S11: Primers used for qPCR. [file 12866_2021_2343_MOESM1_ESM.xlsx]

## Sheet: TableS1
Table S1. Up-regulated stress-responsive genes
Gene tag	Gene	Gene product	Rumen content		Small intestine content		Small intestine content		Rectum content		Rectum content
			vs M9-Glc (6h)		vs M9-Glc (3h)		vs M9-Glc (6h)		vs M9-Glc (3h)		vs M9-Glc (6 h)
			Log2FC	q-value	Log2FC	q-value	Log2FC	q-value	Log2FC	q-value	Log2FC	q-value
Drug export (antibiotics, metal ions…)
Z0711	cusC/ylcB	Outer membrane protein, Cu(I)/Ag(I) efflux system (Cu resistance)	3.48823	0.00031647	NDE		NDE		NDE		NDE		DRUG
Z0712	cusF/ylcC	Metallochaperone CusF (Cu(I)/Ag(I)) efflux system (Cu resistance)	4.03101	4.23269e-05	NDE		2.22332	0.0421001	NDE		NDE		DRUG
Z5168	emrD	Multidrug transporter (major facilitator superfamily)	4.49241	5.21602e-46	3.81506	2.59284e-32	4.05284	3.18597e-37	NDE		NDE		DRUG
Z3015	fliS	Flagellar biosynthesis protein FliS (cadmium resistance)	NDE		NDE		2.19438	0.0383668	4.93048	1.95652e-07	NDE		DRUG
Z3407	galS	Galactose transcriptional regulator (cadmium resistance)	NDE		2.13099	0.00029601	NDE		3.23586	1.87191e-08	2.34244	7.59989e-05	DRUG
Z4786	glpD	Glycerol-3-phosphate dehydrogenase (antibiotic resistance)	4.22506	4.60535e-06	3.62107	8.99284e-05	4.97667	4.12752e-08	2.65444	0.00755476	4.75147	1.7925e-07	DRUG
Z3498	glpT	Glycerol-3-phosphate transporter (antibiotic resistance)	4.05377	3.2345e-05	5.64617	1.72056e-09	5.43862	8.85942e-09	3.46966	0.00054088	3.71213	0.000157227	DRUG
Z2179	marA	Protein MarA, efflux pump AcrAB transcriptional activator	2.08557	1.03641e-11	NDE		2.15975	2.0189e-12	NDE		NDE		DRUG
Z2171	marR	Protein MarR (multiple antibiotic resistance)	2.71853	9.56397e-17	NDE		2.80357	1.21931e-17	NDE		NDE		DRUG
Z4926	mdtE/yhiU	Multidrug resistance protein MdtE (nitrosative dammages)	2.00346	1.31685e-05	NDE		NDE		NDE		NDE		DRUG
Z3404	mglA	galactose/methyl galactoside import protein MglA (Cd resistance)	NDE		2.97515	0.000530009	2.84285	0.00128413	4.03822	1.88914e-06	3.38148	8.09978e-05	DRUG
Z2775	spy	Periplasmic protein-refolding chaperone (ethanol, indole, Cu-Zn resistance)	2.12512	5.79302e-11	3.1943	3.0131e-10	2.85304	3.05184e-08	4.26933	2.01367e-17	4.08908	3.73873e-16	DRUG
Z2707	sufE/ynhA	cysteine desulfuration protein SufE (cadmium resistance)	NDE		NDE		NDE		2.47884	0.000923688	NDE		DRUG
Z2708	sufS	cysteine desulfurase (cadmium resistance)	NDE		NDE		NDE		2.89026	7.65972e-05	NDE		DRUG
Z2668	nemA	Alkene reductase	4.19751	9.37e-51	2.66998	9.04134e-21	3.26192	9.89135e-31	2.52584	2.9171e-18	2.54551	1.50211e-18	DRUG
	terA	Protein TerA (colicin and tellurite resistance)	NDE		NDE		NDE		NDE		2.06614	1.59355e-07	DRUG
Z1611	terA_2	Protein TerA_2 (colicin and tellurite resistance)	NDE		NDE		NDE		NDE		2.09994	4.67167e-08	DRUG
Z1614	TerD	Protein TerD (colicin and tellurite resistance)	NDE		NDE		NDE		NDE		2.34511	1.96708e-08	DRUG
Z1610	terZ_2	Protein TerZ_2 (colicin and tellurite resistance)	NDE		NDE		NDE		NDE		2.224	5.86063e-07	DRUG
Z5203	tnaB	tryptophanase (cadmium resistance)	NDE		NDE		4.73381	2.42509e-05	NDE		NDE		DRUG
Z2685	ydhC	Bcr/CflA family multidrug efflux MFS transporter	2.51037	0.00292904	3.21737	7.06928e-05	2.78674	0.000909443	NDE		NDE		DRUG
Z4376	ygiW	Protein ygiW precursor (acid resistance, Cd resistance)	2.97185	2.87326e-12	2.84204	1.38111e-10	3.21082	3.71e-14	2.05352	1.17463e-05	NDE		DRUG
Z5205	yidY/mdtL	MFS transporter, DHA1 family (multidrug resistance)	3.30551	0.000135544	2.53611	0.00388291	3.40399	8.41295e-05	NDE		NDE		DRUG
Z5644	yjbJ	Protein YjbJ (cadmium resistance)	2.49562	1.24825e-06	NDE		NDE		NDE		NDE		DRUG
Z5939	yjiO/mdtM	Mutildrug transporter MdtM (quaternary ammonium resistance)	2.16427	6.96392e-06	NDE		NDE		NDE		NDE		DRUG
Z3274	yohM	Nickel/cobalt exporter (nickel and cobalt resistance)	NDE		NDE		NDE		2.27865	1.25059e-05	NDE		DRUG
Oxydative stress
Z0749	ahpC	Alkyl hydroperoxide reductase subunit C (oxydative stress)	NDE		3.3881	9.40676e-07	2.51697	0.00050554	3.95608	1.14302e-08	3.21126	4.488e-06	OXY
Z0750	ahpF	Alkyl hydroperoxide reductase subunit F (oxydative stress)	3.13959	0.000151163	4.02375	4.93773e-07	3.14415	0.000153801	4.81744	1.89806e-09	4.07749	4.11331e-07	OXY
Z1076	grxA	Glutaredoxin 1 (oxydative stress)	3.99802	2.25621e-11	2.97188	1.13788e-06	3.99563	2.45506e-11	5.31458	2.61073e-19	4.50683	3.82993e-14	OXY
Z5497	katG	Catalase/hydroperoxidase HPI(I) (oxydative stress)	2.45929	0.0191415	4.52585	2.88296e-06	3.01156	0.00350934	4.76418	1.06186e-06	4.18577	2.07568e-05	OXY
Z2678	sodB	Superoxide dismutase [Fe] (oxydative stress)	3.382	7.13459e-19	2.19226	1.88e-08	4.1675	1.86447e-28	NDE		3.41641	5.0755e-19	OXY
Z3867	trxC	Thioredoxin 2 (oxydative stress)	NDE		NDE		NDE		3.34768	6.63556e-09	3.1309	5.38045e-08	OXY
Z0006	yaaA	Protein YaaA (oxydative stress response)	NDE		2.77058	4.06695e-05	NDE		3.62243	6.35966e-08	2.93119	1.64588e-05	OXY
Z4460	yhaK	Pirin-like protein YhaK; redox-sensitive bicupin (oxydative stress)	2.79034	0.000514088	2.84238	0.000345136	3.98048	2.76293e-07	4.5733	3.40243e-09	4.41104	9.27542e-09	OXY
Z2347	z2347	Superoxide dismutase, Cu-Zn family (oxydative stress)	3.26235	6.99054e-09	2.65567	4.2408e-06	3.3113	4.32104e-09	4.29886	2.01792e-14	3.16701	2.45861e-08	OXY
Z3312	z3312	Superoxide dismutase, Cu-Zn family (oxydative stress)	3.03386	1.60608e-08	2.50087	1.08965e-05	3.05488	1.45023e-08	4.41011	5.61629e-16	3.17988	4.16834e-09	OXY
Acid resistance/pH adaptation
Z5719	adiA	Arginine decarboxylase (acid resistance)	3.11553	1.99366e-06	NDE		3.73646	6.74953e-09	2.04179	0.00407686	NDE		ACID
Z5717	adiC/yjdE	Arginine:agmatine antiporter (acid resistance)	3.18822	0.000363857	2.42702	0.00828543	3.76313	1.94498e-05	NDE		NDE		ACID
Z5718	adiY	Transcriptional regulator of arginine decarboxylase (acid resistance)	2.29755	0.00160084	2.56188	0.000456141	2.737	0.000135008	NDE		NDE		ACID
Z5734	cadA	Lysine decarboxylase inducible (acid resistance)	3.332	0.000120587	NDE		2.81066	0.00160896	NDE		NDE		ACID
Z5735	cadB	Cadaverine:lysine antiporter (acid resistance)	4.15175	9.05422e-06	NDE		3.96072	2.7378e-05	NDE		NDE		ACID
Z0041	caiE	Carnitine operon protein CaiE (acid resistance)	2.27704	0.00236472	NDE		3.08494	2.1916e-05	NDE		NDE		ACID
Z0040	caiF	Transcriptional activator (acid resistance)	NDE		NDE		3.11067	5.51587e-05	NDE		NDE		ACID
Z0046	caiT	L-carnitine:g-butyrobetaine antiporter (acid resistance)	2.52536	3.08159e-05	NDE		2.81604	3.01967e-06	NDE		NDE		ACID
Z5458	cpxP	Periplasmic protein CpxP (acid resistance)	NDE		NDE		NDE		3.07979	1.69924e-08	NDE		ACID
Z4922	hdeA	Chaperone protein HdeA (acid resistance)	NDE		2.21981	0.00252963	NDE		NDE		NDE		ACID
Z4921	hdeB	Chaperone protein HdeB (acid resistance)	NDE		NDE		NDE		2.02212	0.00328808	NDE		ACID
Z0839	speF	Ornithine decarboxylase (acidic stress)	NDE		NDE		3.06822	2.93348e-05	NDE		NDE		ACID
Temperature change (heat chock, cold adaptation)
Z3886	clpB	Chaperone protein ClpB (heat shock)	2.06902	0.00378448	2.21467	0.00154731	3.1449	4.28529e-06	NDE		NDE		TEMP
Z0014	dnaK	Chaperone protein DnaK (heat shock)	2.34549	0.000297257	2.58964	4.37701e-05	3.16618	4.66694e-07	NDE		NDE		TEMP
Z3907	grpE	Nucleotide exchange factor (heat shock protein)	NDE		NDE		2.47924	0.000446954	NDE		NDE		TEMP
Z0590	htpG	Chaperone protein HtpG (heat shock)	NDE		2.43405	0.000493032	2.28208	0.00152	NDE		NDE		TEMP
Z0173	htrA	Protein HtrA (heat shock)	NDE		2.31348	0.00292493	NDE		3.45417	5.57543e-06	4.79105	7.20646e-11	TEMP
Z5732	lysU	Lysyl-tRNA synthetase (class II) (heat shock)	2.32424	4.84895e-07	4.03755	1.03411e-19	2.78897	8.36216e-10	NDE		NDE		TEMP
Z5748	mopA	Protein 60 family chaperone GroEL (heat shock)	NDE		2.75394	6.59176e-06	2.42925	0.000106903	NDE		NDE		TEMP
Z5747	mopB	Chaperonin GroES, binds to Hsp60 (heat shock )	NDE		2.73545	1.02192e-05	2.63581	2.93348e-05	NDE		NDE		TEMP
Toxin/antitoxin systems
Z5730	ghoS	Antitoxin of GhoTS (toxin-antitoxin system)	2.61276	9.5461e-08	3.24427	4.27332e-09	2.31551	4.81768e-06	NDE		NDE		TA
Z5731	ghoT	Toxin of GhoTS (toxin-antitoxin system)	3.03227	4.19328e-07	2.20579	0.0007071	2.17559	0.000619027	NDE		NDE		TA
b4532	hicA	Toxin HicA (TA system) (starvation)	2.01955	0.00890318	NDE		NDE		NDE		NDE		TA
Z2281/b1438	hicB	Antitoxin HicB (TA system) (starvation)	2.21423	0.00276897	NDE		NDE		NDE		NDE		TA
Z4482	yhaV	Toxin YhaV (Toxin/Antitoxin YhaV/Pr1F system)	2.38874	0.00210403	NDE		NDE		NDE		NDE		TA
Osmotic stress
Z2523	osmB	Lipoprotein OsmB (osmotic stress)	2.91811	2.94531e-05	NDE		NDE		NDE		NDE		OSM
Z3980	proW	High-affinity glycine betaine/proline transporter ProW (osmotic stress)	NDE		2.36436	0.00830236	NDE		NDE		-2.57755	0.00447032	OSM
Z3981	proX	High-affinity glycine betaine/proline transporter ProX (osmotic stress)	NDE		2.74255	0.00061225	NDE		NDE		-2.10406	0.0123898	OSM
Starvation
Z1389	hyaA	Uptake hydrogenase small subunit precursor (starvation)	5.65795	9.2333e-12	2.62034	0.00307797	6.24092	3.70664e-14	2.51212	0.00661804	2.37505	0.00890995	STARV
Z5953	yjiY	Protein YjiY (carbon starvation)	NDE		4.18852	1.80216e-06	NDE		3.36789	0.000228829	NDE		STARV
Multiple/Several stresses
Z1751	bhsA/ycfR	Protein BhsA (multiple stress resistance)	3.54851	1.62818e-06	NDE		2.88724	0.000144354	NDE		NDE		MULTI
Z4895	uspA	Universal stress protein A	NDE		2.23895	0.000289566	NDE		NDE		NDE		MULTI
Z0751	uspG/ybdQ	Universal stress protein G	2.53766	5.79302e-11	NDE		2.82589	2.10305e-13	NDE		NDE		MULTI
Z4512	yhbO	Protease YhbO glyoxalase (multiple stresses response)	2.12994	0.00337387	NDE		NDE		NDE		NDE		MULTI
Z2335	ynaF	Universal stress protein F	2.69325	9.49155e-09	NDE		2.75697	4.31064e-09	NDE		NDE		MULTI
Z1034	dps	DNA binding protein (acidic and oxydative stresses, DNA starvation)	2.6948	0.000247836	5.34838	7.91608e-15	2.99802	3.90852e-05	5.94145	8.13936e-18	3.16939	1.1484e-05	ACID, OXY, STARV
Z5182	IbpB	Protein IbpB (heat shock, H202, Cd and acid resistance)	2.98071	3.24576e-05	NDE		2.81004	0.000102929	NDE		NDE		OXY ACID TEMP DRUG
Z2477	pspE/dsbC	Thiosulfate sulfurtransferase PspE (Phage shock protein E)	2.61644	2.36055e-07	3.15522	2.36163e-10	3.35167	1.34521e-11	2.17655	3.2765e-05	NDE		OSM TEMP
Z2939	tap	Chemotaxis protein (hydrogen peroxide, cadmium and acid stress)	NDE		NDE		2.33239	0.0255988	4.91136	2.2486e-07	NDE		OXY, DRUG, ACID
Z1976	ychH	Membrane protein YchH (resistance to H2O2, Cd and acid stress)	3.27509	3.96068e-12	2.48053	2.68979e-07	3.17726	1.97942e-11	2.33521	2.10288e-06	2.05051	3.62418e-05	OXY, DRUG, ACID
Z4259	yggE	Putative actin YggE (tellurite resistance, oxydative stress)	2.67872	1.05831e-06	NDE		NDE		NDE		NDE		DRUG, OXY
Z4597	yhcN	Protein YhcN (oxydative stress response, Cd stress)	4.84691	1.11035e-16	2.38568	0.00010655	NDE		2.68403	1.50894e-05	2.29041	0.000281081	OXY DRUG
NDE: not differentially expressed

## Sheet: Table S2
Table S2. Down-regulated stress-responsive genes
Gene	Gene	Reference	Rumen content		Small intestine content		Small intestine content		Rectum content		Rectum content
number			vs M9-Glc (6h)		vs M9-Glc (3h)		vs M9-Glc (6h)		vs M9-Glc (3h)		vs M9-Glc (6 h)
			Log2FC	q-value	Log2FC	q-value	Log2FC	q-value	Log2FC	q-value	Log2FC	q-value
Z5866	argI	Ornithine carbamoyltransferase (cadmium resistance)	-3.38218	2.13038e-11	-4.51341	5.61083e-18	-3.38816	6.3292e-11	NDE		NDE		DRUG
Z3513	arnA	UDP-glucuronic acid decarboxylase (polymyxin resistance and cationic antimicrobial peptide)	-2.24159	1.18708e-12	-5.51312	3.23604e-60	-2.53906	1.54817e-15	-5.01243	7.53542e-49	-3.02538	8.73619e-20	DRUG
Z3512	arnC	Glycosyl transferase (Polymyxin resistance and cationic antimicrobial peptide)	NDE		-5.52433	2.61683e-34	-2.30642	1.24226e-07	-4.82509	1.37191e-26	-3.47875	3.35849e-14	DRUG
Z3514	arnD/pmrJ	4-deoxy-4-formamido-L-arabinose- phosphoundecaprenol deformylase (Polymyxin resistance and cationic antimicrobial peptide)	-2.39662	4.8382e-12	-5.1108	2.60268e-40	-2.76381	1.03139e-14	-4.38126	2.61545e-30	-2.95644	1.91255e-14	DRUG
Z3516	arnE/pmrL	sucrose-6 phosphate hydrolase (Polymyxin resistance and cationic antimicrobial peptide)	NDE		-3.33333	1.12606e-17	NDE		-3.4044	4.11346e-16	-2.313	1.34624e-07	DRUG
Z3515	arnT	4-amino-4-deoxy-L-arabinose lipid A transferase (Polymixin resistance)	-2.01977	2.17911e-12	-5.03589	1.67995e-53	-2.05362	3.45879e-12	-3.79927	1.76588e-34	-2.81749	6.04256e-18	DRUG
Z1406	cspG	Protein CspG (cold-shock)	NDE		NDE		NDE		-2.44158	0.000671692	-2.79278	6.4337e-05	TEMP
Z0740	cstA	Protein CstA (carbon starvation)	-2.25279	0.00167771	NDE		NDE		NDE		NDE		STARV
Z3526	elaB	Protein ElaB (oxidative stress, heat shock)	NDE		NDE		NDE		NDE		-2.40084	1.49466e-10	OXY, TEMP
Z1870	emrE	Multidrug SMR transporter (quaternary cation compounds resistance )	NDE		NDE		NDE		-2.66527	5.25705e-08	NDE		DRUG, OSMO
Z3630	emrK	Multidrug resistance protein K	NDE		-2.03742	0.00078101	NDE		NDE		NDE		DRUG
Z4930	gadA	Glutamate decarboxylate (acid resistance)	NDE		NDE		NDE		NDE		-2.00092	0.0031425	ACID
Z4925	gadE/yhiE	Transcriptional regulator (acid resistance)	NDE		NDE		NDE		-2.3673	1.04175e-06	-3.62333	5.91794e-15	ACID
Z4928	gadW/yhiW	Transcriptional regulator (acid resistance)	NDE		NDE		NDE		-2.64364	8.24467e-07	-3.47718	2.5576e-11	ACID
Z4929	gadX/yhiX	Transcriptional regulator (acid resistance)	NDE		NDE		NDE		-2.06923	0.000737936	-2.96859	3.21036e-07	ACID
Z2228	osmC	Peroxiredoxin (osmotic stress)	NDE		NDE		NDE		NDE		-3.36977	2.23674e-16	OSMO
Z2949	otsA	Trehalose-6-phosphate synthase (osmotic stress, cold adaptation)	NDE		NDE		NDE		NDE		-2.21089	5.73214e-07	OSMO, TEMP
Z2950	otsB	Trehalose-phosphatase (osmotic stress, cold adaptation)	NDE		NDE		NDE		NDE		-2.85305	9.0639e-07	OSMO, TEMP
Z1522	phoH	Protein PhoH (phosphate starvation)	NDE		NDE		-3.12191	1.49675e-24	-2.5076	3.14443e-15	-2.74286	2.88093e-18	STARV
Z5713	proP	Proline/betaine transporter (osmotic stress)	NDE		NDE		NDE		-2.3249	0.000212008	-2.72974	8.04404e-06	OSMO
Z3980	proW	Glycine/betaine ABC transporter permease (salt stress response)	NDE		2.36436	0.00830236	NDE		NDE		-2.57755	0.00447032	OSMO
Z3981	proX	Glycine/betaine ABC transporter permease (salt stress response)	NDE		2.74255	0.00061225	NDE		NDE		-2.10406	0.0123898	OSMO
Z5628	psiE/yjbA	Protein PsiE (phosphate starvation)	NDE		NDE		NDE		NDE		-2.60822	7.79381e-05	STARV
Z0480	psiF	Protein PsiF (phosphate starvation)	NDE		NDE		NDE		NDE		-2.52514	2.32396e-05	STARV
Z2609	rstA	Regulator RstA (acid-stress response regulator)	NDE		-2.35794	0.000741628	NDE		-2.75783	9.32803e-05	NDE		ACID
Z4908	slp	Outer membrane protein Slp (acid resistance, carbon starvation)	NDE		NDE		NDE		NDE		-2.89347	1.93492e-06	ACID, STARV
Z5755	sugE	Protein SugE (quaternary ammonium compound resistance)	NDE		NDE		NDE		-2.09632	8.55021e-07	-2.01639	6.52809e-06	DRUG
Z2168	ydeD (eamA)	Cysteine efflux transporter (oxydative stress)	-2.14256	3.45015e-23	NDE		-2.14877	4.73014e-22	NDE		-2.47827	2.67542e-24
Z4909	yhiF	Transcriptional regulator, ArsR family (acid stress)	-2.73701	4.83033e-14	-4.39699	3.60331e-31	-3.01898	9.19812e-17	-3.93426	1.29825e-24	-4.97326	6.46896e-39	ACID
Z4890	yhiM	Protein YhiM (acidic stress, resistance to high temperatures and low osmolarity)	NDE		NDE		NDE		NDE		-2.9242	1.36187e-07	ACID, OSMO, TEMP
Z4894	yhiO	Universal stress protein B	NDE		NDE		NDE		NDE		-2.81777	4.41442e-07	UNI
Z1921	z1921	Manganese catalase (H2O2 detoxifying protein)	NDE		NDE		NDE		NDE		-2.17567	2.93846e-07	OXY
Z1931	z1931	Protease VII (Omptin) (cationic antimicrobial peptides degradation)	-3.06996	3.19446e-06	NDE		NDE		NDE		NDE		DRUG
NDE: not differentially expressed

## Sheet: Table S3
Table S3. Up and down-regulated genes associated with iron uptake or utilization
Up-regulated genes
Gene	Gene	Reference	Rumen content		Small intestine content		Small intestine content		Rectum content		Rectum content		Rectum content vs rumen content (6h)		Rectum content vs small intestine content (6h)		Rectum content vs small intestine content (3h)
number			vs M9-Glc (6h)		vs M9-Glc (3h)		vs M9-Glc (6h)		vs M9-Glc (3h)		vs M9-Glc (6 h)
			Log2FC	q-value	Log2FC	q-value	Log2FC	q-value	Log2FC	q-value	Log2FC	q-value	Log2FC	q-value	Log2FC	q-value	Log2FC	q-value
Z0459	afuB	Ferric iron ABC transporter permease	NDE		2.06277	0.0101502	NDE		2.10857	0.0115771	3.47685	5.33338e-06	2.47	0.00157339	2.05	0.0135867	NDE
Z0749	ahpC	Alkyl hydroperoxide reductase subunit C (oxydative stress)	NDE		3.3881	9.40676e-07	2.51697	0.00050554	3.95608	1.14302e-08	3.21126	4.488e-06	NDE		NDE		NDE
Z0750	ahpF	Alkyl hydroperoxide reductase subunit F (oxydative stress)	3.13959	0.000151163	4.02375	4.93773e-07	3.14415	0.000153801	4.81744	1.89806e-09	4.07749	4.11331e-07	NDE		NDE		NDE
Z1034	dps	Ferritin-like Dps protein	2.6948	2.48E-04	5.34838	7.91608e-15	2.99802	3.90852e-05	5.94145	8.13936e-18	3.16939	1.1484e-05	NDE		NDE		NDE
Z4763	feoA	Ferrous iron transporter A	3.63631	1.48E-17	NDE		3.0615	1.34765e-12	NDE		NDE		-2.98	1.54277e-11	-2.41	1.45162e-07	-2.1	8.13258e-06
Z4764	feoB	Ferrous iron transporter B	2.78154	2.46E-11	NDE		2.32897	3.98143e-08	NDE		NDE		-3.21	1.879e-14	-2.76	1.21095e-10	NDE
Z4765	feoC	Ferrous iron-sensisng transcriptional regulator FeoC (YhgG)	2.07671	2.59E-05	NDE		NDE		NDE		NDE		NDE		NDE		NDE
Z0592	hemH	Ferrochelatase, protoheme ferro-lyase	NDE		2.7602	5.74378e-05	NDE		3.36377	8.91908e-07	2.7941	5.79041e-05	NDE		NDE		NDE
Z2712	sufA	Iron binding protein SufA for iron-sulfur cluster assembly	NDE		NDE		NDE		2.551	0.00075727	NDE		NDE		NDE		NDE
Z2711	sufB	Iron-sulfur cluster assembly protein SufB	NDE		NDE		NDE		2.87002	8.64921e-05	NDE		NDE		NDE		NDE
Z2710	sufC	Iron-sulfur cluster assembly ATPase protein SufC	NDE		2.05234	0.00754495	NDE		3.00457	6.48879e-05	NDE		NDE		NDE		NDE
Z2709	sufD	Iron-sulfur cluster assembly protein SufD	NDE		2.13863	0.00585152	NDE		3.22348	2.04241e-05	NDE		NDE		NDE		NDE
Z2707	sufE	Sulfur acceptor protein SufE for iron-sulfur cluster assembly (YnhA)	NDE		NDE		NDE		2.47884	0.000923688	NDE		NDE		NDE		NDE
Z2708	sufS	Cysteine desulfurase, SufS subfamily	NDE		NDE		NDE		2.89026	7.65972e-05	NDE		NDE		NDE		NDE
Z2956	yecI	Non-heme ferritin	NDE		NDE		NDE		NDE		2.36972	5.89966e-07	2.76	5.85055e-09	NDE		NDE
Z3064	yedZ	Sulfoxide reductase heme-binding subunit YedZ	NDE		NDE		NDE		NDE		2.6797	0.00414095	NDE		2.7	0.00422136	NDE
Z4077	ygcO	Ferredoxin family protein	NDE		2.75405	1.11813e-09	NDE		NDE		NDE		NDE		NDE		NDE
Down-regualted genes
Gene	Gene	Reference	Rumen content		Small intestine content		Small intestine content		Rectum content		Rectum content		Rectum content vs rumen content (6h)		Rectum content vs small intestine content (6h)		Rectum content vs small intestine content (3h)
number			vs M9-Glc (6h)		vs M9-Glc (3h)		vs M9-Glc (6h)		vs M9-Glc (3h)		vs M9-Glc (6 h)
			Log2FC	q-value	Log2FC	q-value	Log2FC	q-value	Log2FC	q-value	Log2FC	q-value	Log2FC	q-value	Log2FC	q-value	Log2FC	q-value
Z4911	chuA	Outer membrane heme/hemoglobin receptor	-6.49558	6.12593e-58	-4.30758	9.07903e-26	-5.76328	2.72299e-37	-3.90794	5.74305e-21	-5.05022	9.75396e-35	NDE		2.21	1.29467e-06	NDE
Z4910	chuS	Hemin transport protein	-5.30522	4.50116e-32	-3.29893	8.73642e-13	-5.76328	2.72299e-37	-3.01107	1.79589e-10	-4.08419	5.92691e-19	NDE		NDE		NDE
Z4913	chuT	Periplasmic hemin-binding protein	-3.61684	1.24841e-09	-2.12245	0.000624369	-7.25765	2.88053e-70	-2.19516	0.000553095	-3.32768	4.05827e-08	NDE		NDE		NDE
Z4918	chuU	Permease of iron compound ABC transport system	-2.50697	0.000126062	NDE		-3.67139	6.17607e-09	NDE		-3.60613	1.49479e-08	NDE		NDE		NDE
Z4914	chuW	Heme utilization radical SAM enzyme ChuW	-4.242	3.54787e-12	NDE		-5.06161	6.66812e-17	NDE		-3.53981	1.31538e-08	NDE		NDE		NDE
Z4915	chuX	Heme utilization carrier protein	-4.46779	1.02937e-13	NDE		-5.29689	1.33887e-18	NDE		-3.47049	1.88693e-08	NDE		NDE		NDE
Z4917	chuY	Flavin reductase	-4.65381	2.04561e-13	NDE		-5.10981	8.97161e-16	NDE		-3.5881	3.61165e-08	NDE		NDE		NDE
Z3411	cirA	Catecholate siderophore receptor CirA	-2.64499	2.67017e-09	NDE		-2.8828	7.46768e-11	-2.91067	7.62492e-11	-2.20688	1.19158e-06	NDE		NDE		NDE
Z1521	efeB	Deferrochelatase/peroxidase EfeB	NDE		-3.67706	1.46189e-19	-3.93949	2.023e-22	-2.67338	1.89976e-10	-4.01147	9.74945e-23	NDE		NDE		NDE
Z1520	efeO	Iron uptake system component EfeO	NDE		-3.51642	1.19268e-11	-3.32186	1.96665e-10	-2.54203	2.39321e-06	-3.88981	7.07324e-14	NDE		NDE		NDE
Z1519	efeU	Ferrous iron transport permease EfeU	NDE		-3.87068	9.80289e-11	-2.85188	3.94338e-06	-3.74039	8.68709e-10	-4.31341	7.64637e-13	-2.55	5.54492e-05	NDE		NDE
Z0738	entA	2,3-dihydro-2,3-dihydroxybenzoate dehydrogenase of siderophore biosynthesis	-2.04207	0.0189097	NDE		-2.36874	0.00603845	NDE		NDE		NDE		NDE		NDE
Z0735	entC	Isochorismate synthase of siderophore biosynthesis	NDE		NDE		-2.21032	3.17369e-07	-2.16709	6.19165e-07	NDE		NDE		NDE		NDE
Z0723	entD	4'-phosphopantetheinyl transferase [enterobactin] siderophore	-4.09547	9.36795e-51	-3.39914	3.28414e-35	-4.97896	2.10294e-69	-3.99419	7.50672e-46	-3.6488	6.2249e-38	NDE		NDE		NDE
Z0727	entF	Enterobactin synthase component F	-3.58957	1.12185e-11	NDE		-4.13058	3.1979e-15	-2.41566	1.27649e-05	-3.86622	2.77146e-13	NDE		NDE		NDE
Z0724	fepA	Outer membrane receptor for ferric enterobactin (enterochelin)	-3.78027	1.26296e-35	-2.39481	1.09594e-14	-4.39019	2.95245e-47	-3.33957	1.7105e-27	-2.96507	9.24734e-22	NDE		NDE		NDE
Z0734	fepB	Ferric enterobactin ABC transporter substrate-binding protein	NDE		NDE		-2.16919	1.63334e-11	NDE		-2.38897	3.40722e-13	NDE		NDE		NDE
Z0729	fepC	Ferric enterobactin transporter ATP-binding protein	NDE		NDE		-2.37979	4.39341e-19	NDE		NDE		NDE		NDE		NDE
Z0732	fepD	Iron-enterobactin transporter membrane protein	NDE		NDE		NDE		NDE		-2.14665	1.31813e-09	NDE		NDE		NDE
Z0728	fepE	Ferric enterobactin uptake protein FepE	-3.116	4.49816e-39	-2.20959	1.23597e-19	-3.80579	2.30872e-50	-2.97743	3.64216e-30	-3.07898	3.7358e-31	NDE		NDE		NDE
Z0725	fes	Enterochelin esterase	-3.25962	1.08925e-21	NDE		-3.77786	3.07428e-28	-3.12986	7.26346e-19	-4.08687	9.04695e-31	NDE		NDE		-2.08	3.49197e-08
Z1741	fhuE	Ferric-rhodotorulic acid outer membrane transporter	-5.62803	1.8544e-15	-2.18561	0.00431151	-6.20333	1.53169e-18	NDE		-3.73642	3.41e-07	NDE		2.46	0.00186035	NDE
Z5968	fhuF	Hydroxamate siderophore iron reductase FhuF	-2.10088	0.00356975	-2.2429	0.00150901	NDE		-3.6152	1.51978e-07	-4.18768	6.1425e-10	-2.09	0.00364684	NDE		NDE
Z2734	hemP	Hemin uptake protein HemP (YdiE)	NDE		NDE		NDE		-3.05329	6.11584e-07	-2.61521	1.86331e-05	NDE		NDE		NDE
Z4919	humV	Hemin import ATP-binding protein HmuV	NDE		NDE		NDE		NDE		-3.23308	3.60702e-07	NDE		NDE		NDE
Z3658	mntH	Mn++ and Fe++ transport	NDE		NDE		-3.4173	7.86813e-09	NDE		-3.66094	5.93148e-10	NDE		NDE		NDE
Z2030	tonB	Ferric siderophore transport system, binding protein TonB	NDE		NDE		NDE		-2.13529	1.8701e-06	-2.11098	2.27456e-06	NDE		NDE		NDE
Z0739	ybdB	Proofreading thioesterase in enterobactin biosynthesis EntH	-2.10727	0.0145292	NDE		-2.44244	0.00427258	NDE		NDE		NDE		NDE		NDE
Z0726	ybdZ	Putative cytoplasmic protein YbdZ in enterobactin biosynthesis	-3.33373	2.81679e-14	NDE		-3.71754	2.70756e-17	-2.34928	3.58745e-07	-3.95154	1.38972e-18	NDE		NDE		NDE
Z4696	yheA	Bacterioferritin-associated ferredoxin	NDE		-2.45593	7.73619e-05	NDE		-2.74766	1.20634e-05	-2.02827	0.00164736	NDE		NDE		NDE
Z1964	Z1964	ABC-type hemin transport system, ATPase component	-4.00912	3.86195e-23	NDE		-4.18433	1.44928e-21	NDE		-5.03246	2.33745e-23	NDE		NDE		NDE
Z1965	Z1965	Hemin ABC transporter, permease protein	-3.57306	2.4923e-11	NDE		-3.73935	1.55885e-10	NDE		-4.48826	2.83085e-13	NDE		NDE		NDE
Z1966	Z1966	Iron ABC transporter substrate-binding protein	-4.56931	3.30405e-27	NDE		-4.56455	6.94591e-24	NDE		-6.20092	6.93984e-29	NDE		NDE		NDE
Z4386	Z4386	Ferrichrome-iron receptor	NDE		NDE		NDE		NDE		-2.02254	0.000270519	NDE		NDE		NDE
Z4695	z4695	Iron storage homoprotein, bacterioferritin	NDE		-2.2679	1.60409e-08	NDE		-2.799	4.42717e-12	NDE		NDE		NDE		NDE
NDE: not differentially expressed
Down-regulated genes in the table of up-regulated genes are in bold
Up-regulated genes in the table of down-regulated genes are in bold

## Sheet: Table S4
Table S4: Up-regulated genes associated with chemotaxis and flagella synthesis/motility
Gene	Gene	Reference	Rumen content		Small intestine content		Small intestine content		Rectum content		Rectum content		Rectum content vs rumen content (6h)		Rectum content vs small intestine content (6h)		Rectum content vs small intestine content (3h)
number			vs M9-Glc (6h)		vs M9-Glc (3h)		vs M9-Glc (6h)		vs M9-Glc (3h)		vs M9-Glc (6 h)
			Log2FC	q-value	Log2FC	q-value	Log2FC	q-value	Log2FC	q-value	Log2FC	q-value	Log2FC	q-value	Log2FC	q-value	Log2FC	q-value
Chemotaxis
Z2942	cheA	chemotaxis protein CheA	NDE		NDE		2.95317	0.00378693	4.78211	6.80801e-07	2.49586	0.0150059	NDE		NDE		2.96	0.00636634
Z2937	cheB	chemotaxis response regulator	NDE		NDE		2.20831	0.0316274	4.75235	3.04301e-07	NDE		NDE		NDE		3.43	0.000723245
Z2938	cheR	chemotaxis protein-glutamate O-methyltransferase	NDE		NDE		NDE		4.25499	3.5954e-06	NDE		NDE		NDE		2.91	0.00423461
Z2936	cheY	two-component system response regulator	NDE		NDE		2.20965	0.0362909	4.87932	2.66255e-07	NDE		NDE		NDE		3.66	0.000390146
Z2935	cheZ	protein phosphatase CheZ (chemotaxis)	NDE		NDE		2.27711	0.0272917	4.89305	1.5041e-07	NDE		NDE		NDE		3.61	0.000377633
Z2939	tap	methyl-accepting chemotaxis protein	NDE		NDE		2.33239	0.0255988	4.91136	2.2486e-07	NDE		NDE		NDE		2.92	0.00626065
Z2940	tar	methyl-accepting chemotaxis protein II	NDE		NDE		NDE		4.70447	8.42298e-07	NDE		NDE		NDE		2.86	0.00819827
Z5955	tsr	methyl-accepting chemotaxis protein	NDE		NDE		NDE		5.12084	9.83818e-09	NDE		NDE		NDE		3.34	0.000686597
Z5632	malE	Periplasmic maltose/maltodextrin ABC transporter	NDE		NDE		NDE		3.22349	4.60458e-05	2.40872	0.00370008	NDE		NDE		NDE
Z3405	mglB	Galactose ABC transporter substrate-binding protein	NDE		3.74738	1.05784e-06	2.7583	0.000620824	4.76525	4.85057e-10	4.09112	1.00073e-07	NDE		NDE		NDE
Z5252	rbsB	Periplasmic ribose ABC transport system RbsB	NDE		4.22531	1.81166e-08	NDE		2.16435	0.00934161	2.59041	0.00109664	NDE		NDE		-2.06	0.0212075
Z2053	acfC	Intestinal colonization factor AcfC	2.43046	2.11E-02	NDE		NDE		NDE		3.16925	0.00183409	NDE		2.89779	0.00612171	NDE
Flagella synthesis/motility
Z1710	flgA	flagella basal body P-ring formation protein FlgA	NDE		NDE		NDE		2.96584	7.71274e-05	NDE		NDE		NDE		2.29	0.00545174
Z1711	flgB	flagellar basal body rod protein FlgB	NDE		4.20442	2.71101e-05	NDE		6.56952	1.89622e-11	3.34555	0.000979545	3.48599	0.000535967	2.51	0.0200677	2.36	0.0402431
Z1712	flgC	flagellar basal body rod protein FlgC	NDE		4.27284	2.93612e-05	NDE		6.53753	6.99666e-11	3.64312	0.000439661	3.65763	0.00040304	2.49	0.0250471	NDE
Z1713	flgD	flagellar basal body rod modification protein	NDE		4.14309	1.03863e-05	NDE		6.37787	4.35244e-12	3.80716	6.25828e-05	3.42972	0.000339593	2.33	0.023262	2.23	0.0438463
Z1714	flgE	flagellar hook protein FlgE	NDE		3.72277	3.37802e-05	NDE		5.72085	8.29409e-11	3.18659	0.000537762	2.57405	0.00570461	NDE		NDE
Z1715	flgF	flagellar basal body rod protein FlgF	NDE		4.12052	1.28084e-05	NDE		5.92487	1.9583e-10	2.7548	0.00552842	2.61655	0.00786707	NDE		NDE
Z1716	flgG	flagellar basal body rod protein FlgG	NDE		3.63936	8.52168e-05	NDE		5.57467	8.62018e-10	2.60769	0.00713547	2.6617	0.00538046	2.13	0.0369873	NDE
Z1717	flgH	flagellar L-ring protein	NDE		2.59108	0.00613838	NDE		4.82428	8.7836e-08	2.91223	0.00208908	2.06967	0.0303224	NDE		2.23	0.0346808
Z1718	flgI	flagellar P-ring protein	NDE		2.25834	0.0173667	NDE		4.27193	2.10288e-06	2.11574	0.0283084	NDE		NDE		NDE
Z1719	flgJ	peptidoglycan hydrolase FlgJ	NDE		2.15163	0.0255144	NDE		4.25609	2.66743e-06	2.10161	0.0307769	NDE		NDE		NDE
Z1720	flgK	flagellar hook-associated protein FlgK	NDE		2.6561	0.00630028	NDE		5.15654	2.54484e-08	NDE		NDE		NDE		2.5	0.0210988
Z1721	flgL	flagellar hook-filament junction protein FlgL	NDE		NDE		NDE		3.45904	4.45309e-05	NDE		NDE		NDE		2.28	0.0181245
Z1709	flgM	anti-sigma-28 factor FlgM	NDE		NDE		NDE		3.9582	3.49707e-06	NDE		NDE		NDE		3.09	0.000843221
Z1708	flgN	flagella synthesis chaperone protein FlgN	NDE		NDE		NDE		3.2179	9.8623e-05	NDE		NDE		NDE		2.86	0.00129598
Z2932	flhA	flagellar biosynthesis protein FlhA	NDE		NDE		NDE		3.76705	2.04518e-06	NDE		NDE		NDE		2.08	0.022203
Z2934	flhB	flagellar biosynthesis protein FlhB	NDE		NDE		NDE		3.93613	3.67538e-06	NDE		NDE		NDE		2.98	0.00130315
Z2945	flhC	flagellar transcriptional regulator FlhC	2.00063	0.000675655	NDE		2.84264	5.37047e-07	2.72221	1.97321e-06	2.64112	3.96879e-06	NDE		NDE		NDE
Z2946	flhD	flagellar transcriptional activator FlhD	NDE		2.09672	0.000625823	2.7583	5.11058e-06	2.3931	0.000107218	2.55376	2.78816e-05	NDE		NDE		NDE
Z3012	fliA	RNA polymerase sigma factor FliA	NDE		2.23534	0.0313563	NDE		5.3603	2.3553e-08	2.52654	0.0140076	NDE		NDE		2.12	0.00365331
Z3014	fliD	flagellar hook-associated protein 2	NDE		NDE		NDE		5.24203	3.96559e-08	NDE		NDE		NDE		3.45	0.00104574
Z3027	fliE	flagellar hook-basal body complex protein FliE	NDE		NDE		NDE		3.60341	7.14551e-05	NDE		NDE		NDE		2.11	0.042635
Z3028	fliF	flagellar M-ring protein FliF	NDE		NDE		NDE		4.634	6.11584e-07	3.50943	0.000226171	2.54209	0.00863337	2.58	0.0107387	2.8	0.00739032
Z3029	fliG	flagellar motor switch protein FliG	NDE		2.13971	0.0223206	NDE		4.29351	1.05771e-06	NDE		2.07916	0.0242375	NDE		2.15	0.0356788
Z3030	fliH	flagellar assembly protein FliH	NDE		NDE		NDE		3.91645	2.80543e-05	NDE		NDE		NDE		NDE
Z3031	fliI	flagellum-specific ATP synthase FliI	NDE		NDE		NDE		3.97751	2.06672e-05	NDE		NDE		NDE		2.19	0.0439778
Z3033	fliK	flagellar hook-length control protein FliK	NDE		NDE		NDE		4.0304	2.35205e-05	NDE		NDE		NDE		2.46	0.0239057
Z3034	fliL	flagellar basal body-associated protein FliL	NDE		NDE		NDE		4.96744	4.7445e-07	NDE		2.14565	0.040062	NDE		2.91	0.00931013
Z3035	fliM	flagellar motor switch protein FliM	NDE		2.1689	0.0259072	NDE		4.96683	4.06951e-08	2.5552	0.00779296	2.51684	0.00807373	2.23	0.026737	2.8	0.0062506
Z3036	fliN	flagellar motor switch protein FliN	NDE		2.68362	0.00869383	NDE		4.8626	6.12405e-07	NDE		2.75256	0.00654526	2.29	0.0330116	NDE
Z3038	fliP	flagellar biosynthetic protein FliP	NDE		NDE		NDE		2.54853	0.012269	NDE		NDE		NDE		NDE
Z3037	fliO	flagellar protein FliO	NDE		NDE		NDE		3.79372	3.69407e-05	NDE		NDE		NDE		NDE
Z3039	fliQ	flagellar biosynthetic protein FliQ	NDE		NDE		NDE		2.00311	0.0349687	NDE		NDE		NDE		2.17	0.0392122
Z3015	fliS	flagellar export chaperone FliS	NDE		NDE		2.19438	0.0383668	4.93048	1.95652e-07	NDE		NDE		NDE		3.27	0.00175164
Z3016	fliT	flagellar protein FliT	NDE		NDE		NDE		3.66096	0.000121209	NDE		NDE		NDE		3.09	0.00275757
Z3011	fliZ	flagellar regulatory protein FliZ	NDE		NDE		NDE		3.68657	4.8944e-05	NDE		NDE		NDE		2.89	0.00365845
Z2944	motA	Flagellar motor rotation protein MotA	NDE		2.38785	0.0245701	2.89657	0.00651605	4.89082	9.46174e-07	2.37388	0.0269243	NDE		NDE		3.2	0.00144781
Z2943	motB	Flagellar motor rotation protein MotB	NDE		NDE		2.7367	0.00503464	5.00314	3.94686e-08	2.17709	0.0276139	NDE		NDE		2.5	0.0324309
NDE: not differentially expressed

## Sheet: Table S5
Table S5. Expression of LEE-encoding genes
Gene	Gene	Reference	Rumen content		Small intestine content		Small intestine	Rectum content		Rectum content		Rectum content vs rumen content (6h)		Rectum content vs small intestine content (6h)		Rectum content vs small intestine content (3h)		LEE operon
number			vs M9-Glc (6h)		vs M9-Glc (3h)		content vs M9-Glc (6h)	vs M9-Glc (3h)		vs M9-Glc (6 h)
			Log2FC	q-value	Log2FC	q-value	Log2FC	Log2FC	q-value	Log2FC	q-value	Log2FC	q-value	Log2FC	q-value	Log2FC	q-value
LEE encoding genes
Z5100	espF	Secretion protein EspF	NDE		-2.7844	0.0013256	NDE	-2.11411	0.0244188	NDE		NDE		NDE		NDE		LEE4
Z5102	escG	Type III secretion system needle protein co-chaperone EscG	NDE		-3.32247	0.000111372	NDE	-2.29705	0.0131985	NDE		NDE		NDE		NDE
Z5103	escF	Type III secretion system needle major subunit EscF	NDE		-3.12981	0.00016388	NDE	-2.16916	0.0157904	NDE		NDE		NDE		NDE		LEE4
Z5104	z5104	Unknown function	-2.60683	0.00244585	-2.82242	0.000809579	NDE	-2.29551	0.0105602	NDE		NDE		NDE		NDE
Z5105	espB	Secreted protein EspB	-3.32629	0.000197049	-3.32344	0.000159133	NDE	-2.37534	0.0125521	NDE		2.56	0.00487364	NDE		NDE		LEE4
Z5106	espD	Secretion protein EspD	-3.33007	0.00059757	-4.22888	6.61903e-06	NDE	-2.50218	0.0153158	NDE		2.89	0.00299688	NDE		NDE		LEE4
Z5107	espA	Secretion protein EspA	NDE		-4.07269	3.455e-05	NDE	-2.58904	0.0161972	NDE		2.98	0.003403	NDE		NDE		LEE4
Z5108	sepL	Type III secretion system gatekeeper SepL protein	-2.9041	0.00216231	-4.14093	4.59518e-06	NDE	-2.52443	0.0105262	NDE		2.69	0.00429883	NDE		NDE		LEE4
Z5109	escD	Type III secretion system EscD protein	-2.53364	0.00221501	-3.09833	0.000105269	NDE	NDE		NDE		2.66	0.00115467	NDE		NDE
Z5110	eae	Intimin	-3.21238	0.000376316	-4.30108	7.65486e-07	NDE	-2.97155	0.00132169	NDE		2.56	0.00520244	NDE		NDE		LEE5
Z5111	cesT	Chaperone CesT	-3.6229	0.000231844	-4.51397	2.31881e-06	NDE	-2.75554	0.00792096	NDE		3.26	0.000962136	NDE		NDE		LEE5
Z5112	tir	Translocated intimin receptor Tir	-3.43907	2.98738e-05	-3.26562	6.39425e-05	NDE	-2.58917	0.00274458	NDE		2.78	0.000871439	NDE		NDE		LEE5
Z5113	map	Effector Map	NDE		NDE		NDE	NDE		NDE		2.09	0.00899387	NDE		NDE
Z5114	orf10	Tir chaperone family protein	NDE		-2.32122	0.0104958	NDE	NDE		NDE		2.26	0.0131229	NDE		NDE
Z5115	z5115	Hypothetical protein	NDE		-2.08503	0.00414803	NDE	-2.58334	0.000401957	NDE		NDE		NDE		NDE
Z5116	sepQ	Type III secretion system protein SepQ	NDE		-2.3328	0.00177144	NDE	-2.42282	0.00157527	NDE		NDE		NDE		NDE		LEE3
Z5117	orf16	Hypothetical protein	NDE		NDE		NDE	NDE		NDE		NDe		NDE		NDE		LEE3
Z5118	orf15	Hypothetical protein	NDE		-2.93428	0.000101568	NDE	-2.47052	0.00181753	NDE		NDE		NDE		NDE		LEE3
Z5119	escN	Type III secretion system ATPase EscN protein	-2.23115	0.00740869	-2.78479	0.000509164	NDE	-2.46519	0.00334028	NDE		2.16	0.00872676	NDE		NDE		LEE3
Z5120	escV	Type III secretion system export apparatus EscV protein	-2.22924	0.013057	-2.71512	0.00164752	NDE	-2.11235	0.0234426	NDE		2.35	0.00740881	NDE		NDE		LEE3
Z5121	orf12	Hypothetical protein	-2.52873	0.00727781	-2.68123	0.00342872	NDE	NDE		NDE		3.24	0.000415229	NDE		NDE
Z5122	sepZ	Type III secretion system protein SepZ	NDE		-2.26497	0.0249309	NDE	NDE		NDE		NDE		NDE		NDE
Z5123	escI	Type III secretion system inner rod protein EscI	NDE		NDE		NDE	NDE		NDE		2.82	0.00168165	NDE		NDE
Z5124	escJ	Ttype III secretion inner membrane ring EscJ protein	-2.51666	0.00448418	-2.84958	0.000938357	NDE	NDE		NDE		3	0.000518983	NDE		NDE		LEE2
Z5125	sepD	Type III secretion system protein SepD	NDE				NDE	NDE		NDE		3.11	0.000256772	NDE		NDE		LEE2
Z5126	escC	Type III secretion system outer membrane ring EscC protein	-2.14792	0.0172764	-2.77717	0.00122914	NDE	NDE		NDE		3.01	0.000455449	NDE		NDE		LEE2
Z5127	cesD	Type III secretion system chaperone CesD protein	NDE		-2.69353	0.0019738	NDE	NDE		NDE		3.03	0.000472682	NDE		NDE		LEE2
Z5128	grlA	Hypothetical protein	NDE		NDE		NDE	NDE		NDE		2.99	9.63701e-06	NDE		NDE
Z5129	grlR	Hypothetical protein	NDE		NDE		NDE	NDE		2.13436	0.00081582	2.87	4.07617e-06	2.41	0.000222908	NDE
Z5131	z5131	Lytic transglycosylase	NDE		-2.67232	0.00418944	NDE	NDE		2.08056	0.0272161	4.07	5.3751e-06	2.9	0.00216273	NDE
Z5132	escU	Type III secretion system export apparatus switch EscU protein	NDE		-3.08499	0.000403905	NDE	NDE		NDE		3.53	4.20668e-05	2.78	0.00222736	2.65	0.00668725	LEE1
Z5133	escT	Type III secretion system export apparatus EscT protein	NDE		-2.62116	0.00315612	NDE	NDE		NDE		3.01	0.000585636	2.51	0.00662973	2.29	0.0227789	LEE1
Z5134	escS	Type III secretion system protein EscS	NDE		-2.34015	0.0111256	NDE	NDE		NDE		2.81	0.00164675	2.46	0.00912464	2.43	0.0175425	LEE1
Z5135	escR	Type III secretion system export apparatus EscR protein	NDE		-2.23408	0.0127517	NDE	NDE		NDE		2.59	0.00319708	2.39	0.00961018	2.13	0.0352906	LEE1
Z5136	orf5	Hypothetical protein	NDE				NDE	NDE		NDE		2.84	0.00118127	2.65	0.00378587	2.03	0.0478197	LEE1
Z5137	orf4	Hypothetical protein	NDE				NDE	NDE		NDE		3.05	0.000387423	2.78	0.00189541	2.17	0.0273766	LEE1
Z5138	orf3	Hypothetical protein	NDE		NDE		NDE	NDE		2.56128	0.00376512	3.83	6.77801e-06	3.12	0.000456632	2.4	0.0140867
Z5139	escE	Type III secretion system needle protein co-chaperone EscE	NDE		NDE		NDE	NDE		2.93996	0.000352698	4.2	1.73671e-07	3.56	1.94355e-05	2.73	0.00227778
Z5140	ler	Ler protein	NDE		-2.04878	0.0150117	NDE	NDE		2.94414	0.000305677	4.3	6.44777e-08	3.82	3.07762e-06	2.97	0.000690668	LEE1
Z5142	espG	Secretion protein EspG	NDE				NDE	-2.12397	0.00271956	NDE		NDE		NDE		NDE
Z5143	orf1	Hypothetical protein	NDE				NDE	-2.84525	0.00300843	NDE		NDE		2.07	0.0385138	NDE
Two-components systems involved in LEE regulation
Z0462	fusK	Fucose sensing two-component system (sensor)	NDE		NDE		NDE	3.12	3.8562e-17	2.45	5.35279e-11	NDE		NDE		NDE
Z0463	fusR	Fucose sensing two-component system (regulator)	NDE		3.37	2.14681e-09	NDE	3.81	1.77822e-11	3.58	2.39853e-10	NDE		NDE		NDE
Z5456	cpxA	Two-component system (sensor)	NDE		NDE		NDE	NDE		NDE		NDE		NDE		NDE
Z5457	cpxR	Two-component system (regulator)	NDE		2.1736	5.24921e-08	NDE	NDE		NDE		NDE		NDE		NDE
Z4377	qseB	Two-component system (regulator)	NDE		2.53138	2.53281e-08	NDE	NDE		NDE		NDE		NDE		NDE
Z4378	qseC	Two-component system (sensor)	NDE		2.41226	1.59004e-11	NDE	NDE		NDE		NDE		NDE		NDE
other regulators
Z3004	sdiA	transcriptional regulator SdiA	NDE		NDE		NDE	NDE		NDE		NDE		NDE		-2.32	3.36192e-17
Log2FC > 2 (up-regulated genes) are in bold
NDE: not differentially expressed

## Sheet: Table S6
Table S6: Expression of genes encoding proteins involved in distant adhesion of the bacteria
Gene	Gene	Reference	Rumen content		Small intestine content		Small intestine content		Rectum content		Rectum content		Rectum content vs rumen content (6h)		Rectum content vs small intestine content (6h)		Rectum content vs small intestine content (3h)
number			vs M9-Glc (6h)		vs M9-Glc (3h)		vs M9-Glc (6h)		vs M9-Glc (3h)		vs M9-Glc (6 h)
			Log2FC	q-value	Log2FC	q-value	Log2FC	q-value	Log2FC	q-value	Log2FC	q-value	Log2FC	q-value	Log2FC	q-value	Log2FC	q-value
Z2053	acfC	Accessory colonization factor AcfC	2.43046	0.021122	NDE		NDE		NDE		3.16925	0.00183409	NDE		2.89779	0.00612171	NDE
Z1676	csgA	Major curlin subunit precursor CsgA	-8.39439	1.61938e-19	NDE		-8.62578	2.21088e-20	NDE		-5.53047	8.0147e-09	2.86	0.00493393	3.09	0.00336181	NDE
Z1675	csgB	Minor curlin subunit CsgB	-7.96504	9.68093e-14	NDE		-8.48698	1.80087e-15	NDE		-5.68144	2.48067e-07	NDE		2.81	0.0222559	NDE
Z1677	csgC	Curli assembly protein CsgC	-7.02582	3.56457e-28	NDE		-7.95289	5.98942e-32	NDE		-5.80969	1.08675e-18	NDE		2.14	0.00845024	NDE
Z1673	csgD	Transcriptional regulator CsgD	-4.67164	3.41637e-23	-2.15335	4.63227e-05	-4.68509	8.52976e-23	NDE		-3.74378	1.21998e-14	NDE		NDE		NDE
Z1672	csgE	Curli production assembly/transport component CsgE	-5.56376	3.68681e-30	-2.44439	3.56986e-05	-5.76402	5.61509e-30	NDE		-4.4178	3.29317e-18	NDE		NDE		NDE
Z1671	csgF	Curli production assembly/transport component CsgF	-5.47212	6.64612e-31	-2.04022	0.000660428	-5.5648	9.24096e-30	NDE		-4.21927	9.81877e-18	NDE		NDE		NDE
Z1670	csgG	Curli production assembly/transport component CsgG	-3.58579	2.95566e-18	NDE		-4.24611	1.99615e-24	NDE		-4.13395	5.71738e-22	NDE		NDE		NDE
Z0360	ecpA/yagZ	CFA/I fimbrial major subunit	-3.76747	1.03166e-09	-4.26125		NDE		-2.72292	2.09891e-05	-2.06473	0.00166737	NDE		NDE		NDE
Z0359	ecpB/yagY	CFA/I fimbrial auxiliary subunit	-3.76055	3.16134e-08	-4.4495		NDE		-3.08321	9.80537e-06	-2.18241	0.00250662	NDE		NDE		NDE
Z0358	ecpC/yagX	CFA/I fimbrial subunit C usher protein	-3.17682	4.64613e-09	-4.01913		-3.14316	8.87428e-09	-2.94366	9.90571e-08	-2.0932	0.000229766	NDE		NDE		NDE
Z0357	ecpD/yagW	CFA/I fimbrial minor adhesin	NDE		-3.0058	4.54681e-10	NDE		-2.74322	2.74959e-08	NDE		NDE		NDE		NDE
Z0356	ecpE/yagV	CFA/I fimbrial chaperone	NDE		-2.84524	3.176e-09	NDE		-2.48636	5.02719e-07	NDE		NDE		NDE		NDE
Z2200	fimA	F9 fimbriae major subunit FimA	NDE		NDE		NDE		-5.04962	2.37804e-09	NDE		NDE		NDE		-4.27	1.68853e-06
Z2201	fimC	F9 chaperone FimC	NDE		NDE		NDE		-4.46775	2.13301e-09	NDE		NDE		NDE		-2.8	0.000717138
Z2203	fimD	F9 fimbriae anchoring protein FimD	NDE		-2.19511	0.00779472	NDE		-5.07258	1.3442e-10	NDE		NDE		NDE		-2.88	0.0011597
Z2204	fimF	F9 fimbrae adaptor subunit FimF	NDE		NDE		NDE		-4.75166	6.64385e-09	NDE		NDE		NDE		-2.77	0.00279157
Z2205	fimG	F9 fimbrae adaptor subunit FimG	NDE		NDE		NDE		-4.1718	3.51166e-06	NDE		NDE		NDE		-2.41	0.0210277
Z2206	fimH	F9 mannose-specific adhesin FimH	NDE		NDE		NDE		-4.71506	1.06742e-09	NDE		NDE		NDE		-2.99	0.000480774
Z5910	fimB	Type 1 fimbriae regulatory protein FimB	-3.59376	1.32758e-09	NDE		-2.91459	1.55972e-06		NDE	-2.59634	2.45945e-05	NDE		NDE		NDE
Z5911	fimE	Type 1 fimbriae regulatory protein FimE	-2.68528	3.87905e-06	NDE		-2.72164	4.88382e-06		NDE	-2.40833	0.000100999	NDE		NDE		NDE
NDE: not differentially expressed
Log2FC > 2 (up-regulated genes) are in bold

## Sheet: Table S7
Table S7: p-values of one way ANOVA followed by Tuckey test for comparing transcription of TA systems in the three digestive contents
	p adj (6h)	p adj (3h)
yhaV
rumen/small intestine	0.0000000
rumen/rectum	0.0000000
small intestine/rectum	0.9761694	0.015
prlf
rumen/small intestine	0.0000000
rumen/rectum	0.0000000
small intestine/rectum	0.3128662	0.11
ghoS
rumen/small intestine	0.0042461
rumen/rectum	0.0420732
small intestine/rectum	0.5291509	0.015
ghoT
rumen/small intestine	0.0006499
rumen/rectum	0.0048867
small intestine/rectum	0.6163122	0.015
hicA
rumen/small intestine	0.0000014
rumen/rectum	0.0000010
small intestine/rectum	0.6114528	0.015
hicB
rumen/small intestine	0.0000000
rumen/rectum	0.0000000
small intestine/rectum	0.7804788	0.056

## Sheet: Table S8
Table S8: Quantification of expression (Log2FC) of selected genes in EDL933 incubated in rumen, small intestine and rectum contents relative to M9-Glc by RT-qPCR and comparison with RNA-seq data.
Gene	Rumen content (6h)				Small intestine content (3h)				Small intestine content (6h)				Rectum content (3h)				Rectum content (6h)
	RNAseq	q-value	RT-qPCR	SEM	RNAseq	q-value	RT-qPCR	SEM	RNAseq	q-value	RT-qPCR	SEM	RNAseq	q-value	RT-qPCR	SEM	RNAseq	q-value	RT-qPCR	SEM
acfC	2.43	2.11E-02	3.51	0.77	NDE		-0.87	1.27	NDE		1.09	0.25	NDE		0.93	ND	3.17	0.0018	3.77	ND
ahpF	3.14	0.000151	3.25	0.12	4.02	4.94e-07	3.28	0.97	3.14	0.000154	4.86	0.53	4.82	1.9e-09	5.49	ND	4.08	4.11e-07	4.47	ND
cheA	NDE		2.92	0.21	NDE		0.53	0.56	2.95	0.00379	2.17	0.51	4.78	6.81e-07	2.01	ND	2.5	0.015	2.04	ND
dps	2.69	0.000248	3.8	0.08	5.35	7.92e-15	4	1.26	3	3.91e-05	3.91	0.07	5.94	8.14e-18	5.96	ND	3.17	1.15e-05	3.09	ND
emrD	4.49	5.22e-46	4.55	0.16	3.82	2.59e-32	1.48	0.75	4.05	3.19e-37	3.16	0.16	NDE		2.36	ND	NDE		2.5	ND
katG	2.46	0.0191	1.43	0.16	4.53	2.88e-06	4.97	0.92	3.01	0.00351	4.97	0.13	4.76	1.06e-06	5.85	ND	4.19	2.08e-05	5.11	ND
motA	NDE		2.74	0.3	2.39	0.0246	-0.03	0.61	2.9	0.00652	1.85	0.35	4.89	9.46e-07	1.82	ND	2.37	0.0269	2.34	ND
nemA	4.2	?????	5.82	0.38	2.67	9.04e-21	1.82	0.56	3.26	9.89e-31	3.69	0.11	2.53	2.92e-18	1.95	ND	2.55	1.5e-18	2.61	ND
sodB	3.38	7.13e-19	3.83	0.3	2.19	1.88e-08	1.52	0.2	4.17	1.86e-28	4	0.06	NDE		0.16	ND	3.42	5.08e-19	2.73	ND
spy	2.13	5.79e-11	3.28	0.34	3.19	3.01e-10	2.22	0.86	2.85	3.05e-08	2.23	0.36	4.27	2.01e-17	3.63	ND	4.09	3.74e-16	3.26	ND
tap	NDE		3.26	0.25	NDE	NDE	-0.06	0.61	2.33	0.0256	1.92	0.63	4.91	2.25e-07	1.75	ND	NDE		2.38	ND
tar	NDE		3	0.22	NDE	NDE	-0.28	0.62	NDE		1.57	0.62	4.7	8.42e-07	1.55	ND	NDE		1.57	ND
trg	NDE		2.56	0.29	NDE		-1.57	0.8	NDE		0.62	0.47	NDE		1.16	ND	NDE		1.42	ND
tsr	NDE		2.92	0.17	NDE	NDE	0.53	0.7	NDE		2.13	0.32	5.12	9.84e-09	2.34	ND	NDE		2.35	ND
yaaA	NDE		1.94	0.2	2.77	4.07e-05	1.41	1.14	NDE		1.94	0.2	3.62	6.36e-08	3.75	ND	2.93	1.65e-05	2.02	ND
ychH	3.28	3.96e-12	4.98	0.28	2.48	2.69e-07	1.79	0.57	3.18	1.98e-11	2.57	0.45	2.34	2.1e-06	2.78	ND	2.05	3.62e-05	1.9	ND
ydhC	2.51	0.00293	3.3	0.25	3.22	7.07e-05	0.77	1.35	2.79	0.000909	2.85	0.12	NDE		1.63	ND	NDE		2.49	ND
yhaK	2.79	0.000514	3.95	0.17	2.84	0.000345	1.53	0.25	3.98	2.76e-07	2.21	0.43	4.57	3.4e-09	4.14	ND	4.41	9.28e-09	3.54	ND
yhcN	4.85	1.11e-16	4.68	0.08	2.39	0.000107	0.97	0.63	NDE		1.85	0.11	2.68	1.51e-05	2.5	ND	2.29	0.000281	1.61	ND
yidY	3.31	0.000136	2.23	0.19	2.54	0.00388	0.73	0.75	3.4	8.41e-05	3.29	0.19	NDE		1.58	ND	NDE		1.93	ND
ylcC	4.03	4.23e-05	3.76	0.66	NDE		-0.15	0.94	2.22	0.0421	1.48	0.17	NDE		1.4	ND	NDE		2	ND
NDE: not differentially expressed
Log2FC > 2 (up-regulated genes) are in bold

## Sheet: Table S9
Table S9. Composition of the concentrate fed to the bulls
Ingredient	%
Rapeseed meal	26.5
Corn	20.0
Barley	14.1
Sunflower meal	8.5
Wheat	8.5
Wheat bran	7
Cereal bran	7
Beet pulp	3.0
Sugar cane molasses	3.0
Calcium Carbonate	0.7
Live yeast additive	0.4
Minerals & vitamins	1.5
Aroma	0.15

## Sheet: Table S10
Table S10. EDL933 cell counts in the incubation media
Incubation medium	LogCFU/ml (T=0)	LogCFU/ml (T=3h)	LogCFU/ml (T=6h)
rumen	8.34 ± 0.05	-	8.79 ± 0.19
Small intestine	6.07 ± 0.03	7.86 ± 0.04	9.13 ± 0.08
rectum	6.21 ± 0.03	7.02 ± 0.08	7.75 ± 0.06
M9-Glc	7.54 ± 0.19	7.80 ± 0.02	8.36 ± 0.04
Bacteria were enumerated at inoculation time and after 3h and 6h of incubation in the DCs.
6 different cultures were used for each condition and numeration means are indicated ((± SEM)

[truncated: 1 more sheets: Table S11]
